# Supplementary material for: Quantification of Diaphragm Mechanics in Pompe Disease Using Dynamic 3D MRI
Source: PLoS One. 2016 Jul 8;11(7):e0158912. doi: 10.1371/journal.pone.0158912 (PMC4938606; doi:10.1371/journal.pone.0158912)
Supplement: S2 Table — The spreadsheet includes measurements from pulmonary function tests and image-based motion features for all patients and healthy controls. (XLSX) [file pone.0158912.s002.xlsx]

## Sheet: PFT features
Pulmonary function tests (Table 1, S1-S6)
	S1	S1b	S2	S3	S4	S5	S6
P01	69	83	-17.2962	84.4	62.7	66.0425	67.4722
P02	62	85	-27.1676	51.5	40.2	106.05	116.837
P03	51	79	-35.5212	87.2	46.6	65.5218	120.188
P04	51	57	-11.3636		41.1	77.901	82.9114
P05	43	61	-30.2789	40.7	33	64.9175	88.0933
P06	43	49	-12.766	56.1	40.4	87.3681	77.5113
P07	42	66	-35.9712	75.4	36.2	56.2069	72.9059
P08	38	58	-34.0361	50.3	40.8	68.7145	76.0889
P09	32	58	-44.4444	45.5	36.5	60.2713	73.6667
P10	26	44	-40.6926		29	94.5308	59.2613
C01	113	112	0	155.7	112.4	120.229	101.65
C02	102	102	0	114	104.3	81.0049	103.2
C03	101	104	-2.17865	77.5	76	123.028	110.232
C04	101	100	0	103.8	94.2	102.791	90.9706
C05	94	93	0	81.3	76.4	79.968	105.221
C06	90	100	-10.0467	86.6	86.5	89.9136	118.296
	S1 = FVC supine (%pred)
	S1b = FVC sitting (%pred)
	S2 = FVC drop (%pred)
	S3 = FEV1 supine (%pred)
	S4 = PEF supine (%pred)
	S5 = MIP sitting (%pred)
	S6 = MEP sitting (%pred)

## Sheet: Motion features
Motion features (Table 1, B1-B6,A1-A7)
	B1	B2	B3	B4	B5	B6	A1	A2	A3	A4	A5	A6	A7
P01	2.69766	2.29253	1.92971	1.30605	1.17267	1.11375	0.64963	0.888797	42.2269	46.8557	-1.35799	6.15072	-4.70796
P02	1.88252	2.41219	2.02003	1.21416	1.17834	1.03039	0.21759	1.4429	13.1039	17.3045	-1.21862	2.14209	6.49869
P03	1.68419	1.73487	1.74654	1.00471	1.22354	0.821151	-0.0208391	1.45737	-1.45066	2.89345	-0.502354	-1.61766	10.3601
P04	1.72654	1.68761	1.74299	1.24078	1.11162	1.1162	0.382274	0.585277	39.5094	35.5077	-0.0846899	4.62687	-3.95163
P05	1.49828	1.49363	1.64042	1.04542	1.19399	0.875565	0.0264615	1.09399	2.36168	7.25739	-3.74803	2.85693	9.65765
P06	2.19128	2.11775	1.86359	1.07549	1.24766	0.861999	0.125856	1.34557	8.55335	10.6435	-2.01887	6.19204	5.98645
P07	2.90936	1.62184	1.68401	1.06003	1.14757	0.923722	0.0540936	1.35198	3.84715	11.0693	-1.86223	2.39733	6.49117
P08	3.39103	1.01111	1.41738	1.14738	1.10653	1.03691	0.132572	0.581489	18.5659	17.5406	-6.03828	0.794956	4.18124
P09	1.55249	0.803995	1.33668	0.977863	1.13748	0.859678	0.000776504	0.657446	0.11797	-2.08367	-0.656424	17.4208	1.34005
P10	2.28778	1.01509	1.43927	1.00229	1.13608	0.88223	-0.0453992	0.909786	-5.25218	-3.78196	0.729666	0.929894	4.03404
C01	2.43085	3.93503	2.76825	1.32955	1.36612	0.973232	0.752017	1.98563	27.4694	59.2308	12.4008	20.3263	-17.5688
C02	3.8114	2.82145	2.25092	1.3102	1.211	1.08191	0.631764	1.50388	29.5819	45.4127	9.78751	19.4239	-13.0001
C03	1.82649	4.58115	3.10564	1.53586	1.3042	1.17762	1.12013	1.87657	37.3787	86.2172	1.73378	21.9723	-22.6392
C04	3.05639	3.25652	2.30343	1.376	1.24417	1.10596	0.798165	1.19392	40.0668	65.8728	12.8382	15.1707	-14.1396
C05	2.36729	2.78223	2.11611	1.3168	1.12681	1.16862	1.09201	0.466548	70.0654	55.3475	9.88118	28.5416	-8.01032
C06	2.40883	2.35401	2.00412	1.23959	1.15344	1.07469	0.617364	0.759795	44.8288	50.7895	6.93922	25.5225	-8.42444
	B1 = residual volume [L]
	B2 = vital capacity (insp-exp) [L]*
	B3 = volume ration (insp/exp)
	B4 = CC size ratio (insp/exp)
	B5 = AP size ratio (insp/exp)
	B6 = CC-AP size ratio (B4/B5)
	A1 = diaphragm volume displacement [L]*
	A2 = costal volume displacement [L]*
	A3 = diaphragm contribution to volume change [%]
	A4 = mean CC diaphragm excursion [mm]*
	A5 = A-P difference of CC diaphragm excursion [mm]*
	A6 = diaphragm orientation at full inspiration [°]
	* normalized with respect to residual volume

## Sheet: P01
Subject:	P01
Number of frames			Lung volume (per frame)			CC lung size (left/right, observer A/B/automatic)							AP lung size (left/right, observer A/B/automatic)							Volume displacement per frame (left/right hemidiaphragm, costal surface)				Diaphragm orientation in sagittal plane (per frame)
24			Vol_Left	Vol_Right		CC_Left_Auto	CC_Right_Auto	CC_Left_ObsA	CC_Right_ObsA	CC_Left_ObsB	CC_Right_ObsB		AP_Left_Auto	AP_Right_Auto	AP_Left_ObsA	AP_Right_ObsA	AP_Left_ObsB	AP_Right_ObsB		VolDisp_DLeft	VolDisp_DRight	VolDisp_Costal		DOrient_mean	DOrient_variance
			2.50031	2.7054		225.205	205.805	228.823	209.77	230.698	211.645		167.145	178.502	166.167	177.105	166.167	173.355		0	0	0		0.105169	0.165674
			2.55569	2.76555		225.89	207.438	229.522	210.304	231.397	212.179		167.688	179.263	166.474	177.279	166.474	173.529		0.0010354	0.0137784	0.0658226		0.103335	0.172472
			2.53325	2.75943		225.446	207.021	229.166	210.031	231.041	211.906		167.534	178.975	166.354	177.298	166.354	173.548		-0.0013008	-0.00503685	-0.0195552		0.102591	0.179093
			2.52511	2.76083		225.187	206.748	228.821	209.789	230.696	211.664		167.546	178.502	166.221	177.299	166.221	173.549		-0.000463854	-0.00115632	-0.00614404		0.0998963	0.187528
			2.53612	2.77301		225.159	206.845	228.665	209.815	230.54	211.69		167.809	178.303	166.114	177.301	166.114	173.551		0.000637561	0.00226788	0.0123173		0.0957689	0.199576
			2.50746	2.72684		225.216	204.444	228.563	208.002	232.313	208.002		165.973	176.383	165.882	177.265	165.882	173.515		0.000463081	-0.0193956	-0.0464936		0.0958586	0.219152
			2.41978	2.59937		224.233	198.687	228.488	206.281	230.363	206.281		161.827	172.869	163.69	177.206	163.69	173.456		-0.00640646	-0.0500222	-0.117919		0.0983888	0.242209
			2.22812	2.343		215.329	189.041	205.976	181.923	204.101	181.923		155.273	169.613	161.795	175.383	163.67	173.508		-0.0510672	-0.108093	-0.146764		0.0910256	0.23435
			1.96009	2.00834		198.815	176.561	202.268	179.835	202.268	179.835		150.021	167.417	158.321	166.197	162.071	173.697		-0.0888916	-0.144571	-0.152895		0.0769434	0.206478
			1.74066	1.80217		186.507	168.923	187.268	172.031	187.268	172.031		146.332	163.185	150.987	164.453	162.237	173.828		-0.0584211	-0.0789939	-0.13295		0.0839346	0.188409
			1.58202	1.71069		181.317	166.453	185.341	167.883	185.341	169.758		142.831	156.598	145.383	160.734	158.508	164.484		-0.0238514	-0.0171122	-0.118747		0.116953	0.172399
			1.47878	1.62292		178.463	164.565	181.512	165.813	181.512	167.688		141.592	153.12	141.69	156.905	158.565	164.405		-0.0119107	-0.010227	-0.0990972		0.155136	0.165102
			1.42538	1.53721		176.92	162.929	179.573	165.785	179.573	165.785		141.527	152.795	136.185	152.98	156.81	151.105		-0.00500476	-0.011022	-0.0693809		0.189407	0.160883
			1.38992	1.48178		175.297	161.249	179.531	163.653	179.531	163.653		141.849	153.518	136.399	149.249	145.774	149.249		-0.00396383	-0.00930841	-0.0366172		0.2131	0.158079
			1.36377	1.45413		174.524	159.479	177.615	161.341	177.615	161.341		142.202	154.395	134.807	147.569	146.057	149.444		-0.00369471	-0.00750648	-0.0129463		0.226135	0.156433
			1.34769	1.43701		173.796	157.816	177.445	159.166	177.445	159.166		142.434	154.642	134.936	145.715	146.186	149.465		-0.00242902	-0.00681528	-0.0069829		0.232956	0.156978
			1.33878	1.42587		173.407	156.644	177.166	159.016	177.166	159.016		142.702	154.369	134.896	145.552	146.146	149.302		-0.00118462	-0.00601649	-0.00659297		0.234722	0.159474
			1.32375	1.41832		172.913	156.219	177.026	158.971	177.026	158.971		143.067	154.315	134.846	145.476	146.096	147.351		-0.00124494	-0.00272599	-0.012613		0.234131	0.161394
			1.30219	1.41456		172.326	156.492	175.152	158.997	177.027	158.997		143.295	154.379	134.803	145.483	146.053	147.358		-0.00127853	0.000790821	-0.0187256		0.231598	0.162406
			1.28408	1.41428		172.236	156.821	175.057	158.936	176.932	158.936		142.878	153.867	134.72	145.27	145.97	147.145		0.000127257	0.00215125	-0.0212091		0.226823	0.162619
			1.27094	1.41692		172.629	157.121	174.874	158.817	176.749	158.817		141.913	152.853	134.617	144.859	145.867	146.734		0.00121243	0.00280742	-0.0205048		0.220675	0.161801
			1.26248	1.41838		172.823	157.487	174.889	158.97	176.764	158.97		141.392	152.299	134.664	144.642	145.914	146.517		-0.00096587	0.00159169	-0.00503411		0.218676	0.160601
			1.25943	1.41952		172.735	157.916	174.988	159.27	176.863	159.27		141.385	152.318	134.823	144.62	146.073	146.495		-0.00247059	0.000387025	0.00791983		0.219243	0.160433
			1.26727	1.43039		172.56	157.449	174.196	158.637	176.071	158.637		141.333	152.525	134.703	144.414	145.953	146.289		0.00350499	0.00109739	-0.00723802		0.207079	0.168165

## Sheet: P02
Subject:	P02
Number of frames			Lung volume (per frame)			CC lung size (left/right, observer A/B/automatic)							AP lung size (left/right, observer A/B/automatic)							Volume displacement per frame (left/right hemidiaphragm, costal surface)				Diaphragm orientation in sagittal plane (per frame)
48			Vol_Left	Vol_Right		CC_Left_Auto	CC_Right_Auto	CC_Left_ObsA	CC_Right_ObsA	CC_Left_ObsB	CC_Right_ObsB		AP_Left_Auto	AP_Right_Auto	AP_Left_ObsA	AP_Right_ObsA	AP_Left_ObsB	AP_Right_ObsB		VolDisp_DLeft	VolDisp_DRight	VolDisp_Costal		DOrient_mean	DOrient_variance
			2.0864	1.71635		225.524	142.336	226.578	143.393	226.578	145.268		152.344	159.397	157.012	158.972	157.012	158.972		0	0	0		0.15774	0.323176
			2.14378	1.77572		224.816	144.609	224.672	145.831	224.672	145.831		152.909	160.272	157.428	159.737	157.428	159.737		-0.005426	0.011166	0.0603698		0.149142	0.333451
			2.11415	1.76302		221.705	145.998	222.518	147.713	224.393	147.713		152.371	159.363	156.838	159.41	156.838	159.41		-0.0129648	0.00813706	-0.0361207		0.132043	0.325626
			2.09793	1.75731		219.387	147.256	222.239	147.771	222.239	149.646		152.419	158.691	156.749	159.159	156.749	159.159		-0.00946769	0.00766788	-0.0211713		0.123264	0.31536
			2.10675	1.76878		218.24	148.388	222.051	149.82	222.051	149.82		153.018	158.472	157.237	159.154	157.237	157.279		-0.00499595	0.00739392	0.00622011		0.123533	0.305708
			2.11837	1.77979		217.339	148.978	222.255	149.891	222.255	149.891		153.002	158.223	157.296	159.199	157.296	157.324		-0.00413927	0.00593069	0.00250258		0.118808	0.303633
			2.12987	1.78839		216.786	148.92	222.81	149.82	222.81	149.82		152.298	157.924	155.011	157.398	155.011	157.398		-0.00234506	0.00451354	-0.00537435		0.108509	0.309885
			2.1461	1.7996		218.166	149.315	225.096	149.629	225.096	149.629		151.602	157.487	152.936	155.646	152.936	151.896		0.00789726	0.00410713	-0.00765275		0.103298	0.321995
			2.16455	1.80899		221.375	149.662	227.175	151.215	227.175	151.215		151.102	156.889	151.105	155.778	151.105	152.028		0.0164436	0.000990312	-0.00608656		0.106588	0.342604
			2.17204	1.78534		224.193	146.634	227.274	141.961	227.274	143.836		151.098	156.676	150.899	153.76	150.899	150.01		0.0129127	-0.0190412	0.00907038		0.126673	0.366953
			2.15917	1.7262		225.711	141.218	227.08	142.358	227.08	142.358		151.667	157.331	150.415	153.336	150.415	149.586		0.00655383	-0.0359529	0.0128703		0.162114	0.388132
			2.07307	1.64514		223.707	137.288	224.507	137.967	224.507	139.842		150.795	156.085	148.256	152.942	152.006	152.942		-0.00814842	-0.0201654	-0.0724276		0.192895	0.390897
			1.92155	1.55095		218.343	134.756	219.601	136.225	219.601	136.225		148.141	153.009	148.197	152.688	151.947	154.563		-0.0208886	-0.0033631	-0.149819		0.214979	0.373894
			1.77641	1.46172		213.29	132.36	212.82	134.305	216.57	134.305		144.931	149.827	148.019	152.826	149.894	145.326		-0.0200729	-0.00353373	-0.131834		0.222049	0.340391
			1.65074	1.38016		209.031	130.289	209.911	132.411	209.911	132.411		141.269	146.651	143.951	145.785	143.951	143.91		-0.0176266	-0.0050345	-0.100843		0.214986	0.299671
			1.55504	1.30956		204.288	128.817	203.654	130.84	203.654	130.84		138.582	144.343	141.831	144.082	139.956	142.207		-0.0168968	-0.002769	-0.0717682		0.208104	0.275869
			1.48245	1.24784		199.328	127.993	199.588	129.622	201.463	129.622		136.846	143.504	141.654	143.93	139.779	142.055		-0.0159157	-0.000100459	-0.0537323		0.203671	0.264453
			1.41138	1.19317		194.741	127.503	193.161	128.633	193.161	130.508		135.332	142.341	139.5	141.965	137.625	140.09		-0.013645	0.00181152	-0.0671494		0.20329	0.242916
			1.3416	1.14328		189.208	127.339	188.041	129.708	189.916	129.708		134.011	140.952	139.244	140.104	137.369	140.104		-0.011427	0.0032834	-0.0811792		0.206011	0.214983
			1.28635	1.09405		185.04	127.718	186.411	129.159	186.411	131.034		132.113	138.033	137.253	140.03	131.628	138.155		-0.00679446	0.00361556	-0.0780404		0.205329	0.200674
			1.24633	1.04801		183.043	128.081	184.758	130.46	182.883	130.46		129.46	134.252	135.101	137.941	129.476	130.441		-0.00182005	0.00415667	-0.0716074		0.19953	0.199065
			1.21718	1.0154		183.406	129.006	184.201	131.869	184.201	131.869		127.043	130.044	131.215	132.043	129.34	128.293		0.00132668	0.00695875	-0.0660898		0.187105	0.20307
			1.19585	0.995496		185.652	130.727	186.586	133.426	186.586	133.426		124.949	127.696	129.339	127.973	127.464	127.973		0.00348008	0.00961353	-0.0619741		0.167968	0.208893
			1.17446	0.9813		187.01	132.292	186.871	133.439	188.746	135.314		122.904	125.758	125.372	125.752	121.622	127.627		0.00303773	0.0082305	-0.0563924		0.149216	0.209067
			1.15362	0.969942		187.235	133.49	188.606	135.679	188.606	135.679		120.644	124.221	123.099	125.372	123.099	125.372		0.00207463	0.00563525	-0.0490734		0.134863	0.204348
			1.13947	0.952275		186.327	133.805	186.257	134.245	188.132	136.12		119.715	122.948	123.07	123.035	123.07	124.91		-0.000387394	0.000484412	-0.0322071		0.134188	0.204344
			1.13138	0.930045		184.819	133.265	185.751	134.669	185.751	136.544		120.158	122.113	121.543	122.54	121.543	122.54		-0.00262387	-0.00413623	-0.0146548		0.146474	0.208181
			1.12241	0.918921		183.494	132.532	185.424	134.766	185.424	134.766		120.328	121.615	121.782	122.336	121.782	122.336		-0.00245094	-0.0040841	-0.0038975		0.156531	0.206732
			1.11173	0.91861		182.99	131.757	185.61	134.553	185.61	134.553		120.539	121.369	121.849	122.399	121.849	122.399		-0.00195156	-0.00335089	0.00330413		0.162604	0.199351
			1.09946	0.915339		182.79	131.193	184.139	132.573	184.139	134.448		120.648	121.001	121.838	122.311	121.838	122.311		-0.00168469	-0.0029259	-0.0016806		0.16951	0.195176
			1.08641	0.907234		182.415	130.813	184.553	132.603	184.553	132.603		120.613	120.488	121.783	122.065	121.783	122.065		-0.00153777	-0.00263599	-0.0074692		0.178335	0.194624
			1.07522	0.896833		181.52	130.164	182.693	132.488	182.693	132.488		120.687	120.175	121.806	121.994	121.806	121.994		-0.00188004	-0.00294666	-0.00687038		0.190406	0.192065
			1.06566	0.885577		180.24	129.267	182.331	130.348	182.331	132.223		120.842	120.089	121.889	122.107	121.889	122.107		-0.00219115	-0.00318927	-0.0052579		0.204589	0.187489
			1.05324	0.878558		179.406	128.652	182.132	130.14	182.132	132.015		120.701	120.068	121.773	122.122	121.773	122.122		-0.00171239	-0.00251645	-0.00427111		0.213713	0.184396
			1.03837	0.875208		179.057	128.351	180.277	130.019	180.277	130.019		120.295	120.091	121.482	122.036	121.482	122.036		-0.00119201	-0.00181049	-0.00340718		0.218038	0.183432
			1.02868	0.867579		178.522	127.799	180.314	129.979	180.314	129.979		120.125	120.19	121.49	122.063	121.49	122.063		-0.0013935	-0.00157534	-0.00319704		0.227161	0.181233
			1.02357	0.856754		177.731	127.581	178.446	130.01	180.321	130.01		120.253	120.391	121.797	122.219	121.797	122.219		-0.00166991	-0.00133214	-0.00251505		0.241313	0.177544
			1.01432	0.856844		177.227	127.527	178.511	130.051	178.511	130.051		120.473	120.82	121.949	122.41	121.949	122.41		-0.00145909	-0.000784164	0.00198009		0.248965	0.177276
			0.999915	0.867763		177.189	127.597	178.632	130.095	178.632	130.095		120.672	121.507	121.889	122.585	121.889	122.585		-0.0011034	-0.000179797	0.00584746		0.248288	0.180369
			0.991122	0.874829		176.961	127.802	178.621	130.152	178.621	130.152		120.627	121.936	121.739	122.629	121.739	122.629		-0.000443253	0.000372013	0.00279339		0.242801	0.182655
			0.989521	0.876141		176.503	128.091	176.599	130.226	178.474	130.226		120.371	121.944	121.551	122.493	121.551	122.493		0.000158697	0.000816837	-0.00079658		0.234621	0.183543
			0.985743	0.876256		176.245	128.337	176.469	130.334	178.344	130.334		120.121	122.197	121.459	122.729	121.459	122.729		8.79166e-05	0.000675536	0.000210919		0.23053	0.183316
			0.979318	0.876257		176.085	128.464	176.366	130.475	178.241	130.475		119.928	122.687	121.469	123.29	121.469	123.29		-8.29038e-05	0.000284905	0.00151576		0.230616	0.182007
			0.974651	0.877486		175.581	128.432	176.196	130.646	178.071	130.646		120.066	122.835	121.48	123.37	121.48	123.37		-0.000255432	-0.00096431	-0.000359409		0.229271	0.182768
			0.971644	0.88026		174.794	128.259	176.003	130.833	177.878	130.833		120.525	122.606	121.512	122.945	121.512	122.945		-0.000454944	-0.00208782	-0.000820322		0.226535	0.185751
			0.96893	0.885573		174.629	128.102	176.144	130.969	178.019	130.969		120.964	122.336	121.76	122.684	121.76	122.684		-0.000875451	-0.00125376	0.00977539		0.22841	0.184672
			0.968599	0.893323		175.163	127.863	176.565	130.934	178.44	130.934		121.395	122.212	122.184	122.633	122.184	122.633		-0.000868915	-0.000244817	0.0171297		0.23317	0.182117
			0.981791	0.900731		176.076	126.899	176.581	130.085	178.456	130.085		122.084	122.928	122.366	122.301	122.366	122.301		0.0021795	-0.000438765	-0.00647163		0.223629	0.198555

## Sheet: P03
Subject:	P03
Number of frames			Lung volume (per frame)			CC lung size (left/right, observer A/B/automatic)							AP lung size (left/right, observer A/B/automatic)							Volume displacement per frame (left/right hemidiaphragm, costal surface)				Diaphragm orientation in sagittal plane (per frame)
41			Vol_Left	Vol_Right		CC_Left_Auto	CC_Right_Auto	CC_Left_ObsA	CC_Right_ObsA	CC_Left_ObsB	CC_Right_ObsB		AP_Left_Auto	AP_Right_Auto	AP_Left_ObsA	AP_Right_ObsA	AP_Left_ObsB	AP_Right_ObsB		VolDisp_DLeft	VolDisp_DRight	VolDisp_Costal		DOrient_mean	DOrient_variance
			1.26027	1.68123		143.93	146.276	149.598	145.575	149.598	145.575		156.55	152.711	162.779	154.405	160.904	154.405		0	0	0		0.0832568	0.285706
			1.28945	1.72752		144.567	147.687	150.638	146.614	150.638	146.614		157.594	153.751	163.368	155.125	161.493	155.125		-0.00124669	0.00138656	0.0660028		0.0754567	0.300491
			1.27467	1.70068		143.927	147.166	150.924	146.859	150.924	146.859		156.418	152.628	162.878	154.595	161.003	154.595		-0.00284165	-0.00659484	-0.0301512		0.0693911	0.308449
			1.28023	1.7027		144.659	146.818	151.313	147.134	151.313	147.134		156.536	152.581	162.843	154.494	160.968	154.494		-0.00016046	-0.00252533	0.00193672		0.0616673	0.31164
			1.29061	1.71412		145.461	146.824	151.601	147.285	151.601	147.285		156.82	152.853	162.946	154.534	161.071	152.659		0.000921494	0.00145309	0.00551534		0.054727	0.311302
			1.29023	1.71573		145.049	147.367	151.605	147.156	151.605	147.156		156.201	152.681	161.039	154.435	161.039	152.56		0.000369435	0.00529377	-0.0195399		0.0506163	0.307648
			1.28491	1.71127		144.481	147.86	153.404	148.872	151.529	148.872		155.594	152.4	160.968	152.434	159.093	152.434		-0.000176194	0.0049293	-0.0257523		0.0477013	0.303684
			1.28038	1.70412		144.816	147.715	151.579	148.933	151.579	148.933		155.876	152.487	160.941	152.382	159.066	150.507		-0.000714709	0.000495819	-0.0141768		0.0447953	0.301306
			1.27352	1.68943		145.55	147.914	151.601	149.312	151.601	149.312		156.395	152.919	160.869	152.36	158.994	150.485		-0.00039192	0.000324026	-0.0204691		0.0413501	0.297893
			1.26153	1.66316		146.135	149.437	151.44	150.104	151.44	151.979		156.126	152.991	160.655	152.325	158.78	150.45		0.00076433	0.00433653	-0.0423263		0.036966	0.28988
			1.2211	1.59986		146.222	150.84	151.286	150.748	151.286	152.623		154.604	151.18	158.603	152.239	156.728	148.489		-0.000784721	0.00268142	-0.0824651		0.0454803	0.277201
			1.13015	1.47718		145.635	150.68	149.456	150.683	149.456	150.683		151.132	146.804	156.717	150.197	156.717	148.322		-0.00475395	-0.00431071	-0.138744		0.0807343	0.2594
			1.03042	1.34699		144.83	149.652	147.502	150.063	147.502	150.063		146.548	142.132	153.04	148.129	145.54	142.504		-0.00476738	-0.0057845	-0.143523		0.120309	0.237021
			0.956556	1.24586		143.73	148.619	146.978	149.045	146.978	149.045		141.972	137.356	145.614	144.22	143.739	134.845		-0.00117713	-0.00245203	-0.11416		0.142174	0.209114
			0.906441	1.17135		143.19	148.021	146.37	148.125	146.37	148.125		138.56	133.129	143.686	134.66	141.811	132.785		0.000208846	-0.000240794	-0.0864449		0.149719	0.186693
			0.877715	1.12271		142.715	147.998	145.965	147.801	145.965	149.676		137.392	130.635	143.373	134.4	139.623	132.525		-0.000543844	0.000598493	-0.0580251		0.146482	0.1786
			0.85453	1.08911		142.18	148.164	145.547	147.606	145.547	149.481		136.348	129.922	141.2	132.27	139.325	132.27		-0.000766266	0.00163623	-0.0475834		0.143505	0.17706
			0.823043	1.06238		141.6	148.183	144.96	148.946	144.96	148.946		133.437	127.881	139.334	132.093	137.459	130.218		-0.000437653	0.00284514	-0.053202		0.150688	0.174524
			0.791672	1.04071		141.177	148.088	144.518	148.37	144.518	150.245		130.103	125.148	139.434	130.062	133.809	130.062		-0.000277189	0.00263555	-0.0498002		0.161466	0.170312
			0.768582	1.02335		141.115	147.986	144.531	148.051	144.531	149.926		127.69	122.558	135.543	129.869	131.793	127.994		-0.000243507	0.00111155	-0.0356464		0.169947	0.162969
			0.756521	1.00996		141.25	147.807	144.6	147.792	144.6	149.667		126.431	120.602	133.5	127.782	131.625	125.907		0.000179224	0.0009757	-0.0231452		0.176231	0.155935
			0.756877	0.998828		141.418	147.502	144.327	147.392	144.327	149.267		126.408	119.961	131.623	127.569	131.623	125.694		0.00100038	0.00214766	-0.0155753		0.179944	0.152448
			0.760973	0.989354		141.846	147.473	143.975	148.916	143.975	148.916		126.532	119.814	131.71	125.542	131.71	125.542		0.00152159	0.00287807	-0.0138598		0.181998	0.149253
			0.760553	0.980621		142.208	148.093	143.81	148.804	143.81	148.804		125.732	119.906	131.774	125.515	131.774	125.515		0.00169905	0.00310279	-0.0171646		0.183835	0.142348
			0.756736	0.972475		142.583	148.769	143.71	148.743	145.585	148.743		124.866	119.814	130.036	125.499	131.911	125.499		0.00101428	0.00261907	-0.0177936		0.187544	0.136067
			0.750501	0.964905		142.334	148.88	143.55	148.547	145.425	150.422		124.803	119.193	130.335	125.383	130.335	123.508		-0.000471656	0.00144626	-0.0159094		0.194968	0.133918
			0.745487	0.957691		141.88	148.698	143.377	150.175	145.252	150.175		124.922	118.534	130.583	125.293	130.583	123.418		-0.000807876	0.000665477	-0.0134804		0.202657	0.1334
			0.745273	0.950514		141.687	148.523	143.233	149.967	145.108	149.967		124.782	118.3	128.735	125.358	130.61	123.483		5.39665e-05	0.000229642	-0.010724		0.207311	0.131169
			0.747069	0.944606		141.622	148.382	143.061	149.823	144.936	149.823		124.657	118.254	126.796	125.401	128.671	123.526		0.000457489	0.000377288	-0.00863023		0.210684	0.128491
			0.748294	0.941028		141.51	148.195	142.806	149.771	144.681	149.771		124.828	118.147	126.764	125.244	128.639	123.369		0.00036813	0.00112942	-0.00692002		0.214674	0.126157
			0.749866	0.939126		141.207	148.081	142.484	149.739	144.359	149.739		125.065	118.07	126.757	125.039	128.632	123.164		0.000495449	0.00120932	-0.0049654		0.21776	0.123918
			0.752716	0.938396		140.831	148.143	142.133	149.654	144.008	149.654		125.036	118.123	126.766	124.937	128.641	123.062		0.000851655	0.000603691	-0.00271637		0.218248	0.121026
			0.754151	0.937512		140.863	148.127	141.974	149.589	143.849	149.589		125.008	118.27	126.787	125.008	128.662	123.133		0.000838758	-0.000106653	-0.00295868		0.217619	0.119702
			0.751339	0.935085		141.456	147.835	142.167	149.617	144.042	149.617		125.144	118.241	126.819	125.093	126.819	123.218		0.00046962	-0.000943048	-0.00576902		0.217457	0.122005
			0.747172	0.932632		141.846	147.679	142.442	149.731	144.317	149.731		125.134	118.245	126.84	125.171	126.84	123.296		0.000139221	-0.000931394	-0.00510198		0.217208	0.124236
			0.744478	0.93184		141.601	148.073	142.393	149.923	144.268	149.923		124.936	118.48	126.819	125.252	126.819	123.377		-0.000159295	-4.39201e-05	-0.000860042		0.2164	0.122281
			0.742039	0.93063		141.145	148.119	142.17	149.94	144.045	149.94		124.765	118.721	126.761	125.233	126.761	123.358		-5.4228e-05	0.00012895	-0.00256919		0.215867	0.121036
			0.738715	0.926806		140.945	147.625	141.942	149.525	143.817	149.525		124.807	118.76	126.664	125.015	126.664	123.14		0.000437644	-0.000434338	-0.0102236		0.216555	0.124554
			0.737106	0.926707		141.051	147.497	141.936	149.237	143.811	149.237		124.981	118.798	126.773	124.948	126.773	123.073		0.000579406	0.000297776	-0.00434568		0.217113	0.12718
			0.739919	0.936777		141.7	148.587	142.301	149.63	144.176	149.63		125.01	119.049	127.137	125.396	127.137	123.521		0.000364189	0.00231573	0.0152869		0.2161	0.122852
			0.741831	0.942359		140.831	148.014	141.855	149.189	143.73	149.189		124.247	118.773	126.669	125.125	126.669	123.25		-0.00069856	-0.00164327	-0.00022112		0.205873	0.125494

## Sheet: P04
Subject:	P04
Number of frames			Lung volume (per frame)			CC lung size (left/right, observer A/B/automatic)							AP lung size (left/right, observer A/B/automatic)							Volume displacement per frame (left/right hemidiaphragm, costal surface)				Diaphragm orientation in sagittal plane (per frame)
43			Vol_Left	Vol_Right		CC_Left_Auto	CC_Right_Auto	CC_Left_ObsA	CC_Right_ObsA	CC_Left_ObsB	CC_Right_ObsB		AP_Left_Auto	AP_Right_Auto	AP_Left_ObsA	AP_Right_ObsA	AP_Left_ObsB	AP_Right_ObsB		VolDisp_DLeft	VolDisp_DRight	VolDisp_Costal		DOrient_mean	DOrient_variance
			1.3135	1.69585		196.378	118.111	196.437	171.267	196.437	171.267		129.411	143.577	145.506	150.75	149.256	150.75		0	0	0		0.082764	0.148326
			1.34291	1.7034		196.347	119.348	196.947	171.609	196.947	171.609		129.894	143.273	145.243	151.205	148.993	151.205		0.000133925	0.00221668	0.01789		0.0831782	0.15117
			1.32295	1.68488		194.775	120.33	196.765	171.475	198.64	171.475		129.395	142.446	144.283	150.702	148.033	150.702		-0.00183562	-0.00904978	-0.0252318		0.0854685	0.152053
			1.32797	1.69209		196.292	121.384	196.801	171.459	198.676	169.584		129.038	142.986	145.302	151.009	149.052	151.009		0.00221565	-0.000825593	0.00865588		0.0917491	0.154145
			1.34137	1.7075		196.815	122.584	196.9	169.709	198.775	169.709		128.122	143.761	146.401	151.491	150.151	151.491		0.00254564	0.00134116	0.0198713		0.096796	0.158338
			1.34794	1.71373		196.447	124.003	196.91	169.997	198.785	169.997		126.322	143.579	145.709	151.536	149.459	151.536		7.61896e-05	-0.00261564	0.00839577		0.0966595	0.159289
			1.34987	1.71821		195.93	124.578	196.782	170.179	198.657	170.179		125.734	142.85	145.136	151.362	148.886	151.362		-6.8895e-05	0.00123145	0.000909946		0.0949226	0.162714
			1.35125	1.72866		196.251	123.244	196.472	171.86	198.347	169.985		126.33	142.053	144.646	151.194	148.396	149.319		0.00166261	0.0128425	-0.00101641		0.0930752	0.17295
			1.32752	1.70933		196.276	121.317	196.083	171.606	197.958	171.606		127.15	141.26	144.445	151.052	146.32	149.177		9.48922e-05	-0.000725983	-0.00976124		0.0840393	0.182868
			1.25395	1.6276		194.743	120.111	193.845	162.235	193.845	162.235		127.256	140.526	144.782	149.084	146.657	149.084		-0.00388547	-0.0377597	-0.02596		0.061288	0.180401
			1.14753	1.50974		191.618	118.599	191.601	160.395	191.601	160.395		126.624	139.843	143.428	148.991	145.303	147.116		-0.00836147	-0.0509044	-0.0494471		0.0359356	0.170349
			1.03248	1.37882		187.254	115.753	181.817	152.733	179.942	152.733		125.095	139.227	141.702	146.971	145.452	146.971		-0.0127085	-0.0423609	-0.0754654		0.0182979	0.15566
			0.934313	1.25684		181.096	112.682	179.623	150.627	179.623	150.627		122.901	137.282	137.672	145.017	133.922	133.767		-0.0132013	-0.0312883	-0.0812915		0.0132211	0.144777
			0.867527	1.16428		173.526	110.497	172.02	146.706	166.395	146.706		120.066	131.599	133.366	143.25	133.366	133.875		-0.012542	-0.0178218	-0.072586		0.0307893	0.143379
			0.822678	1.10238		166.121	109.4	168.283	144.709	166.408	144.709		117.888	125.659	132.82	135.915	130.945	134.04		-0.0116909	-0.00974473	-0.0522802		0.0502415	0.146131
			0.799081	1.07169		162.823	109.595	164.672	144.628	164.672	144.628		117.341	123.967	130.693	135.778	130.693	133.903		-0.00789888	-0.00657703	-0.0216202		0.0502472	0.139098
			0.787725	1.0564		161.417	110.369	164.792	144.6	162.917	144.6		117.61	124.517	130.804	135.514	130.804	133.639		-0.0052605	-0.00398896	-0.00877654		0.0436128	0.131621
			0.777978	1.04262		159.913	111.008	162.93	144.637	162.93	144.637		117.77	124.73	127.472	135.346	127.472	133.471		-0.00435077	-0.00201422	-0.0124769		0.0426482	0.128285
			0.768896	1.03091		158.661	111.621	162.89	142.803	161.015	144.678		117.681	124.298	126.035	135.232	126.035	133.357		-0.00292427	-0.000909337	-0.0139131		0.043163	0.126676
			0.762424	1.02152		158.173	112.314	160.978	142.788	160.978	144.663		117.258	122.908	126.239	135.131	126.239	133.256		-0.00136713	-0.000588969	-0.0118656		0.0413036	0.12637
			0.757787	1.01425		158.004	112.924	160.934	142.752	160.934	144.627		116.543	121.227	126.248	133.212	124.373	133.212		-0.000744151	-0.000564093	-0.00935198		0.0401586	0.127051
			0.753224	1.00904		157.675	113.289	160.874	142.729	160.874	142.729		115.565	120.178	126.06	133.266	124.185	131.391		-0.00112506	-0.000849002	-0.00687035		0.0422784	0.127373
			0.748883	1.00601		157.212	113.662	158.977	142.724	160.852	142.724		114.833	119.651	124.136	133.304	124.136	131.429		-0.00144614	-0.000724529	-0.00455498		0.0450178	0.12889
			0.744553	1.0053		156.833	114.296	159.049	142.742	159.049	142.742		114.697	119.558	124.427	133.216	124.427	131.341		-0.00139768	-0.000213462	-0.00278357		0.0449456	0.130477
			0.739617	1.003		156.346	114.76	159.131	142.694	159.131	142.694		114.646	119.438	124.742	133.187	124.742	131.312		-0.00129762	-8.88863e-06	-0.00469507		0.0441109	0.131681
			0.734486	0.995166		156.048	114.627	159.141	142.488	159.141	142.488		113.909	118.802	124.499	133.334	124.499	131.459		-0.00105015	-9.24577e-05	-0.00985138		0.0446785	0.13151
			0.729836	0.986369		155.883	114.444	159.096	142.362	159.096	142.362		113.107	117.994	124.103	133.445	124.103	131.57		-0.000508917	-0.000205395	-0.0107169		0.0459281	0.130644
			0.726652	0.981121		155.793	114.761	159.014	142.55	159.014	142.55		112.858	117.398	123.95	133.339	123.95	129.589		0.000236314	-0.00033119	-0.00692246		0.0473211	0.128681
			0.723102	0.979104		155.616	115.211	158.959	142.725	158.959	142.725		112.877	117.248	123.893	133.232	123.893	129.482		0.00024105	-8.30619e-05	-0.0053771		0.0478152	0.127595
			0.716605	0.980047		155.189	115.43	158.994	142.563	158.994	142.563		113.132	117.002	124.031	133.295	124.031	129.545		-0.000356462	0.000511973	-0.00666375		0.0463597	0.128109
			0.710326	0.981402		154.92	115.607	159.151	142.45	159.151	142.45		113.252	116.769	124.022	133.294	124.022	129.544		-0.000627033	0.000719045	-0.0054981		0.0447747	0.12929
			0.706631	0.980718		155.222	115.931	159.461	142.775	159.461	142.775		112.659	116.674	123.316	132.997	123.316	129.247		-0.000648877	0.000538434	-0.00220089		0.0448666	0.129823
			0.704741	0.979869		155.475	116.15	159.656	143.086	157.781	143.086		113.403	116.732	124.034	132.807	124.034	129.057		-0.000700003	0.000271233	-0.000429033		0.0452196	0.130319
			0.707809	0.980763		155.522	116.014	159.468	142.931	157.593	142.931		125.652	117.256	136.42	133.131	136.42	129.381		-0.000669561	-9.94913e-05	0.00402854		0.0438753	0.130558
			0.708701	0.981576		155.356	115.778	159.207	142.62	157.332	142.62		133.793	117.689	144.811	133.457	144.811	129.707		-0.00043315	-0.000169185	0.00179389		0.0438466	0.13024
			0.700522	0.980424		155.104	115.7	157.311	142.465	157.311	142.465		122.98	117.721	134.362	133.279	134.362	129.529		-6.07266e-05	4.85863e-05	-0.00783533		0.0488397	0.128434
			0.692311	0.978261		154.551	115.556	157.395	142.465	157.395	144.34		113.82	117.577	125.345	133.032	125.345	129.282		-0.000402554	0.000385634	-0.00825511		0.0517119	0.129415
			0.691704	0.975985		154.604	115.124	157.454	142.623	157.454	144.498		111.54	117.475	122.726	133.146	122.726	129.396		-0.0012364	0.000832097	-0.00078532		0.0451378	0.133685
			0.694402	0.975914		154.836	114.788	157.431	142.774	157.431	144.649		112.561	117.524	123.406	133.357	123.406	129.607		-0.000481026	0.00087859	0.00206172		0.0384555	0.13742
			0.696919	0.980369		155.054	114.929	157.272	142.756	157.272	144.631		111.958	117.813	122.945	133.4	122.945	129.65		0.00167168	0.000530102	0.00116027		0.0413177	0.134684
			0.700336	0.986412		154.944	115.113	157.175	142.638	157.175	144.513		111.087	118.191	122.468	133.512	122.468	129.762		0.00106026	-0.000289625	0.0074942		0.0467208	0.130758
			0.706455	0.991097		154.321	114.906	157.339	142.486	157.339	144.361		111.564	118.438	123.333	133.931	123.333	130.181		-0.00209969	-0.00156088	0.0218262		0.0479845	0.13031
			0.717052	1.00949		154.254	114.351	156.973	141.935	156.973	143.81		113.252	119.033	124.438	133.79	124.438	130.04		0.0013059	-0.000423114	0.0155071		0.0466755	0.134008

## Sheet: P05
Subject:	P05
Number of frames			Lung volume (per frame)			CC lung size (left/right, observer A/B/automatic)							AP lung size (left/right, observer A/B/automatic)							Volume displacement per frame (left/right hemidiaphragm, costal surface)				Diaphragm orientation in sagittal plane (per frame)
32			Vol_Left	Vol_Right		CC_Left_Auto	CC_Right_Auto	CC_Left_ObsA	CC_Right_ObsA	CC_Left_ObsB	CC_Right_ObsB		AP_Left_Auto	AP_Right_Auto	AP_Left_ObsA	AP_Right_ObsA	AP_Left_ObsB	AP_Right_ObsB		VolDisp_DLeft	VolDisp_DRight	VolDisp_Costal		DOrient_mean	DOrient_variance
			1.27274	1.18506		181.874	128.003	182.589	133.399	188.214	133.399		124.285	131.949	132.661	133.561	136.411	135.436		0	0	0		0.153732	0.303955
			1.30432	1.21743		182.515	130.002	184.547	134.362	188.297	134.362		124.241	132.169	132.967	133.633	136.717	135.508		0.00107766	0.00773448	0.0250976		0.142015	0.315758
			1.28679	1.19944		182.666	129.683	184.383	134.085	188.133	134.085		123.714	131.705	132.765	133.487	136.515	135.362		0.00029147	0.00105299	-0.0340633		0.139852	0.316179
			1.27431	1.18838		182.826	129.815	184.262	134.014	188.012	134.014		123.228	131.343	132.567	133.38	134.442	135.255		0.000316661	0.00111845	-0.0215189		0.139507	0.31474
			1.27327	1.19071		183.072	130.47	184.23	134.112	187.98	135.987		122.883	131.143	132.471	133.345	134.346	135.22		0.00042191	0.00215097	-0.00191211		0.139861	0.312804
			1.26931	1.18995		183.341	130.622	184.234	134.01	187.984	135.885		122.413	130.701	132.406	133.407	134.281	135.282		0.000256083	0.0022407	-0.00841782		0.142053	0.309863
			1.26104	1.18472		183.603	130.291	184.254	133.751	188.004	135.626		121.781	130.089	132.356	133.543	134.231	135.418		9.59726e-05	0.00195002	-0.0163588		0.145735	0.305974
			1.253	1.18212		183.78	130.296	184.255	133.642	188.005	135.517		121.189	130.117	132.282	133.602	132.282	135.477		0.000158507	0.000370657	-0.00827811		0.147314	0.302359
			1.24026	1.17739		183.511	130.46	184.22	133.668	187.97	135.543		120.666	130.645	130.32	133.567	132.195	133.567		-0.000781572	-0.00225159	-0.00401691		0.148115	0.300152
			1.1946	1.13783		180.759	129.005	180.385	131.65	178.51	131.65		120.435	130.263	130.313	133.468	130.313	131.593		-0.00773546	-0.00975508	-0.0314291		0.159808	0.303054
			1.11767	1.0653		175.74	125.929	176.529	129.435	178.404	129.435		120.196	128.624	130.371	131.435	130.371	131.435		-0.0135156	-0.0156685	-0.0617259		0.18421	0.311376
			1.02675	0.987121		172.463	123.838	172.822	127.147	172.822	127.147		115.232	124.536	128.443	125.611	130.318	131.236		-0.00893311	-0.00859972	-0.0998009		0.21499	0.307865
			0.937469	0.915662		171.689	123.033	172.992	126.693	172.992	126.693		106.173	118.884	120.771	117.893	118.896	123.518		-0.00365019	-0.000754773	-0.116194		0.247708	0.290306
			0.893181	0.882459		171.219	122.684	172.977	126.239	172.977	126.239		102.687	116.753	120.583	115.9	118.708	123.4		-0.00202451	0.00144498	-0.0515188		0.262668	0.280446
			0.885459	0.880064		170.779	122.674	172.765	125.843	172.765	125.843		105.035	118.132	118.527	115.868	118.527	123.368		-0.00101065	0.00281342	0.000344671		0.259044	0.281377
			0.871306	0.873757		170.368	123.215	172.603	127.762	172.603	127.762		106.881	118.071	114.624	113.859	116.499	121.359		-0.0010427	0.00253473	-0.0143049		0.255721	0.277777
			0.845531	0.859421		170	123.757	172.502	127.721	172.502	127.721		107.038	115.854	112.617	108.026	110.742	119.276		-0.0011793	0.00212024	-0.0352633		0.256744	0.267703
			0.813341	0.832678		169.874	124.476	172.319	127.748	172.319	127.748		104.763	111.766	106.8	107.671	110.55	118.921		-0.000644722	0.00375138	-0.0538575		0.266995	0.256669
			0.779895	0.798297		169.865	125.229	172.017	129.684	172.017	129.684		100.574	107.364	106.526	103.372	108.401	116.497		-6.23338e-05	0.0049701	-0.0631669		0.28556	0.245334
			0.761377	0.777798		169.928	125.327	171.578	129.441	171.578	129.441		97.8918	105.153	104.268	102.833	106.143	114.083		0.000330299	0.0029752	-0.0373866		0.301243	0.240054
			0.756882	0.770816		170.04	124.858	171.028	128.921	171.028	128.921		96.996	104.151	101.935	102.428	105.685	113.678		0.000684654	0.0012598	-0.0130476		0.312005	0.240922
			0.756004	0.767889		170.186	125.038	170.558	128.638	172.433	128.638		96.7499	103.617	101.628	102.078	109.128	113.328		0.000821749	0.00288276	-0.00828429		0.319133	0.240821
			0.756445	0.767176		170.349	125.887	170.184	130.5	172.059	130.5		96.9103	103.364	99.6192	101.789	108.994	113.039		0.000920148	0.00444198	-0.00685835		0.323257	0.238922
			0.753723	0.766847		170.437	126.317	171.687	130.438	171.687	130.438		96.5717	103.162	99.5819	101.653	108.957	112.903		0.000886512	0.00277345	-0.0078258		0.326606	0.238083
			0.747834	0.766625		170.43	126.203	171.318	130.277	171.318	130.277		95.7836	102.946	99.6108	101.637	108.986	112.887		0.000752459	0.000897605	-0.00856771		0.329139	0.238494
			0.742824	0.766305		170.336	125.891	171.045	130.028	171.045	130.028		95.2439	102.845	99.5968	101.622	108.972	112.872		0.000242435	0.00052822	-0.00590114		0.328719	0.238364
			0.739376	0.765695		170.129	125.5	170.891	129.738	170.891	129.738		94.9774	102.861	99.5316	101.584	108.907	112.834		-0.000215931	0.000386946	-0.00318165		0.32566	0.237625
			0.737785	0.763855		170.093	125.399	170.887	129.675	170.887	129.675		94.9515	102.781	99.4723	101.55	108.847	112.8		8.22624e-05	0.000152075	-0.00347231		0.323893	0.2378
			0.737727	0.761264		170.252	125.648	171.023	129.891	171.023	129.891		95.0582	102.615	99.4227	101.518	108.798	112.768		0.000384625	-4.74779e-05	-0.0033702		0.324088	0.238646
			0.736701	0.761658		170.485	126.237	171.203	130.424	171.203	130.424		94.7821	102.638	99.3506	101.459	108.726	112.709		-7.61354e-05	1.8977e-05	0.00195371		0.326228	0.237605
			0.735035	0.764198		170.794	126.798	171.321	130.981	171.321	130.981		94.2731	102.829	99.2805	101.407	108.656	112.657		4.82013e-06	-4.54363e-05	0.00450441		0.327907	0.236044
			0.738169	0.76011		171.288	125.126	170.845	129.759	170.845	129.759		94.9059	102.852	99.3842	101.607	108.759	112.857		0.00390963	-0.00121233	-0.0149695		0.314738	0.244485

## Sheet: P06
Subject:	P06
Number of frames			Lung volume (per frame)			CC lung size (left/right, observer A/B/automatic)							AP lung size (left/right, observer A/B/automatic)							Volume displacement per frame (left/right hemidiaphragm, costal surface)				Diaphragm orientation in sagittal plane (per frame)
31			Vol_Left	Vol_Right		CC_Left_Auto	CC_Right_Auto	CC_Left_ObsA	CC_Right_ObsA	CC_Left_ObsB	CC_Right_ObsB		AP_Left_Auto	AP_Right_Auto	AP_Left_ObsA	AP_Right_ObsA	AP_Left_ObsB	AP_Right_ObsB		VolDisp_DLeft	VolDisp_DRight	VolDisp_Costal		DOrient_mean	DOrient_variance
			1.98779	2.09586		186.152	148.397	192.767	150.278	192.767	152.153		182.044	169.143	184.243	175.254	182.368	177.129		0	0	0		0.11652	0.120494
			2.03737	2.14674		187.907	149.841	193.149	150.399	195.024	154.149		182.384	168.854	185.262	176.276	183.387	178.151		0.00580484	0.0153804	0.035386		0.110299	0.124533
			2.02115	2.13858		187.373	149.657	192.897	150.165	194.772	153.915		182.053	168.938	184.545	175.611	182.67	177.486		-0.000742627	-0.00133228	-0.0296304		0.114316	0.122781
			2.04063	2.15972		187.794	150.032	192.725	151.883	194.6	153.758		181.886	169.919	184.606	175.855	182.731	177.73		0.0025917	0.00298296	0.0195094		0.113688	0.121164
			2.06834	2.18866		188.449	150.488	192.743	151.866	194.618	153.741		181.31	170.637	184.839	176.273	182.964	178.148		0.00276191	0.00306473	0.0321938		0.112586	0.120617
			2.07746	2.20409		188.622	150.443	194.935	151.948	194.935	153.823		179.773	170.129	184.636	176.128	182.761	178.003		-0.000135359	-0.00109165	0.00851146		0.115274	0.121823
			2.08943	2.22131		188.671	150.379	195.248	151.977	195.248	153.852		178.904	170.223	184.356	175.803	182.481	177.678		0.000177082	-0.000345024	0.0157081		0.120855	0.123515
			2.12406	2.25644		188.957	150.699	195.254	151.852	195.254	153.727		180.347	172.485	184.369	175.688	182.494	175.688		0.00351935	0.00520697	0.0540294		0.12844	0.124614
			2.05805	2.1934		187.477	150.223	195.19	151.888	195.19	153.763		180.368	172.28	182.556	175.655	180.681	175.655		-0.00569116	-0.00413526	-0.0448962		0.144607	0.124756
			1.77702	1.92408		181.907	148.352	182.168	148.922	182.168	150.797		175.069	166.503	171.196	169.952	156.196	169.952		-0.0257948	-0.0264334	-0.277914		0.180568	0.124321
			1.45648	1.61056		174.439	144.9	178.361	144.924	170.861	146.799		166.71	158.913	161.564	162.364	159.689	154.864		-0.0288385	-0.0273661	-0.345152		0.223096	0.118935
			1.25535	1.39231		170.364	142.552	174.064	143.506	160.939	145.381		158.164	149.947	159.477	156.756	159.477	158.631		-0.0169189	-0.00975142	-0.254891		0.243743	0.0974639
			1.15536	1.27214		168.743	141.966	171.393	142.511	171.393	144.386		152.519	145.327	159.39	151.299	153.765	156.924		-0.00778813	-0.00113976	-0.152282		0.249063	0.0802799
			1.13974	1.2431		168.635	142.552	170.591	142.09	172.466	143.965		152.965	145.974	157.651	151.534	157.651	157.159		-0.00058524	0.0011408	-0.0419672		0.247338	0.0775073
			1.15738	1.24963		168.975	143.436	170.042	143.874	171.917	145.749		155.743	148.83	155.963	147.955	157.838	157.33		0.00200849	0.00258012	-0.000788899		0.242781	0.0797023
			1.16057	1.24657		168.54	143.979	169.848	143.878	171.723	145.753		155.58	148.847	154.174	144.184	157.924	155.434		-0.000165227	0.00189821	-0.0178627		0.240138	0.0795789
			1.15611	1.24004		167.96	144.23	169.721	145.683	171.596	145.683		154.05	147.698	154.185	144.069	156.06	155.319		-0.000664798	0.00129892	-0.0250214		0.238454	0.0785336
			1.15291	1.23489		167.945	144.126	169.453	145.39	169.453	145.39		153.142	147.393	152.265	140.222	156.015	155.222		0.000571407	0.000816617	-0.0223893		0.236541	0.0779738
			1.14745	1.22665		167.998	144.052	169.126	145.143	169.126	145.143		152.242	147.036	150.273	140.123	155.898	153.248		0.000736552	0.000272846	-0.0228754		0.236245	0.0776697
			1.13603	1.21073		167.853	144.103	169.054	143.336	169.054	143.336		150.702	145.719	148.194	138.041	155.694	153.041		-0.000198905	-0.000353419	-0.0269915		0.239441	0.0771935
			1.12398	1.19488		167.519	144.271	168.979	143.548	168.979	143.548		149.351	144.323	146.159	137.888	151.784	151.013		-0.000505175	-0.000551761	-0.0219948		0.242159	0.07687
			1.11642	1.18665		167.356	144.551	168.997	143.731	168.997	143.731		148.739	143.59	146.171	135.979	151.796	149.104		-0.000190205	-0.000327797	-0.00813889		0.240381	0.0768697
			1.10894	1.17861		167.243	144.777	168.995	143.806	168.995	143.806		148.446	143.058	144.333	135.957	151.833	149.082		3.77029e-06	-0.000296323	-0.00784367		0.237415	0.0769718
			1.09746	1.16349		167.058	144.693	168.859	143.695	168.859	143.695		148.003	142.204	144.246	133.975	151.746	148.975		8.37418e-05	-0.000447789	-0.0208629		0.236521	0.0768407
			1.085	1.14896		166.944	144.417	168.745	143.502	168.745	143.502		147.375	141.446	144.156	133.897	147.906	148.897		3.17295e-06	-0.000529975	-0.0224413		0.235682	0.0769919
			1.07437	1.14241		167.046	144.15	168.81	143.328	168.81	143.328		146.661	141.084	144.182	133.959	147.932	148.959		-0.00023683	-0.000546328	-0.012861		0.23287	0.0777694
			1.06527	1.13852		167.107	143.908	168.866	143.245	168.866	143.245		146.099	140.783	142.31	133.984	147.935	148.984		-0.000207483	-0.000695375	-0.00857922		0.231227	0.0782367
			1.05777	1.13216		166.87	143.674	168.723	143.324	168.723	143.324		145.919	140.462	142.15	133.796	145.9	148.796		8.75116e-05	-0.000978749	-0.00940918		0.233845	0.0772512
			1.05218	1.12688		166.878	143.82	168.691	143.477	168.691	143.477		145.881	140.088	142.148	133.819	145.898	148.819		0.000269004	9.12996e-05	-0.00421084		0.235628	0.0762932
			1.04843	1.12622		167.672	144.714	169.08	143.618	169.08	143.618		145.742	139.362	142.628	134.473	146.378	149.473		0.000339122	0.00252254	0.00693266		0.231418	0.0768071
			1.05313	1.13815		167.101	143.968	168.878	143.331	168.878	143.331		146.235	139.82	141.915	133.831	145.665	146.956		-5.59109e-05	-0.00363399	0.00436918		0.227649	0.0771956

## Sheet: P07
Subject:	P07
Number of frames			Lung volume (per frame)			CC lung size (left/right, observer A/B/automatic)							AP lung size (left/right, observer A/B/automatic)							Volume displacement per frame (left/right hemidiaphragm, costal surface)				Diaphragm orientation in sagittal plane (per frame)
24			Vol_Left	Vol_Right		CC_Left_Auto	CC_Right_Auto	CC_Left_ObsA	CC_Right_ObsA	CC_Left_ObsB	CC_Right_ObsB		AP_Left_Auto	AP_Right_Auto	AP_Left_ObsA	AP_Right_ObsA	AP_Left_ObsB	AP_Right_ObsB		VolDisp_DLeft	VolDisp_DRight	VolDisp_Costal		DOrient_mean	DOrient_variance
			2.3299	2.5695		168.399	174.718	171.175	177.422	171.175	179.297		180.396	175.421	174.379	165.332	178.129	167.207		0	0	0		0.0304458	0.246582
			2.41579	2.63688		169.766	176.178	171.616	177.882	171.616	179.757		181.467	175.57	174.86	165.959	178.61	165.959		0.01536	0.0056093	0.0611061		0.0222725	0.262975
			2.38599	2.5991		169.403	176.218	171.203	177.815	171.203	179.69		179.44	175.013	175.116	166.044	178.866	166.044		-0.00348101	-0.000921264	-0.0384269		0.0356641	0.261051
			2.36214	2.56385		168.816	176.677	170.982	179.708	170.982	179.708		177.396	174.414	173.269	166.026	178.894	166.026		-0.00401571	0.00289913	-0.0289799		0.0473539	0.25546
			2.35325	2.53956		168.167	177.606	171.055	179.879	171.055	181.754		176.415	173.534	173.117	164.109	178.742	164.109		-0.0039006	0.00564744	-0.0104372		0.0557562	0.250838
			2.30531	2.46896		166.93	177.283	169.12	180.002	169.12	180.002		175.597	172.029	171.192	160.322	169.317	162.197		-0.011999	-0.00359513	-0.0516785		0.0755848	0.25222
			2.21545	2.33839		164.431	175.47	168.841	180.019	168.841	180.019		174.63	169.286	169.383	158.411	169.383	162.161		-0.0192953	-0.0131097	-0.106958		0.111881	0.261199
			2.07164	2.1213		159.372	172.602	158.886	172.412	158.886	172.412		170.086	163.396	165.629	152.695	161.879	160.195		-0.0199065	-0.0175383	-0.203724		0.164227	0.269682
			1.87987	1.84712		153.876	169.099	156.161	170.3	156.161	170.3		162.274	154.042	159.9	148.803	159.9	150.678		-0.0175204	-0.0186159	-0.288669		0.231764	0.275012
			1.66607	1.69479		150.529	167.291	155.319	170.154	155.319	170.154		154.351	146.566	154.065	146.844	157.815	148.719		-0.00729578	-0.00644081	-0.326149		0.251786	0.270372
			1.48937	1.65957		150.278	167.156	154.57	168.084	154.57	169.959		152.444	144.063	146.182	141.215	131.182	133.715		0.000695252	0.00497072	-0.290133		0.220713	0.265403
			1.45365	1.6587		151.153	167.29	154.136	167.971	154.136	169.846		149.566	142.72	144.009	141.209	130.884	133.709		0.00176917	0.00323916	-0.088395		0.202674	0.260539
			1.50431	1.68484		152.696	167.483	155.894	169.819	155.894	169.819		147.288	141.553	145.756	137.472	136.381	133.722		0.00169354	0.000433243	0.0452768		0.196638	0.258299
			1.5233	1.68638		154.628	167.814	155.885	169.791	155.885	169.791		146.848	141.256	145.667	137.421	141.917	137.421		0.00253148	0.0018682	-0.0054857		0.190376	0.257619
			1.50615	1.65922		155.573	168.238	155.934	169.723	157.809	169.723		147.414	141.156	145.494	137.305	141.744	137.305		0.00313747	0.00355428	-0.0655225		0.184229	0.254798
			1.48451	1.6318		156.019	168.384	157.84	169.471	157.84	169.471		147.79	140.671	143.496	137.273	141.621	137.273		0.00197314	0.00276231	-0.0556241		0.181403	0.256241
			1.46765	1.60775		156.042	168.232	157.849	169.058	157.849	170.933		147.76	140.127	143.433	137.323	139.683	137.323		0.00143816	0.00166002	-0.03575		0.180425	0.264369
			1.45591	1.58512		156.203	168.093	157.873	168.762	157.873	170.637		147.19	139.885	143.314	137.362	139.564	137.362		0.00317312	0.00142465	-0.0354473		0.185451	0.273367
			1.4468	1.56405		156.566	167.943	157.907	168.597	157.907	170.472		146.179	140.009	143.181	137.369	139.431	137.369		0.00475729	0.00137687	-0.0388151		0.196419	0.281392
			1.44502	1.54796		156.889	167.765	157.877	168.364	157.877	170.239		145.201	140.161	141.308	137.295	139.433	139.17		0.00419987	0.00111613	-0.0326644		0.204503	0.291756
			1.44975	1.53617		157.221	167.582	157.824	168.054	157.824	169.929		144.301	140.291	141.385	137.146	139.51	139.021		0.00343716	0.000889767	-0.0250293		0.209603	0.309265
			1.44555	1.52308		157.775	167.566	157.733	167.8	157.733	169.675		143.575	140.287	141.324	137.022	137.574	138.897		0.00235871	0.000984202	-0.0146267		0.215066	0.30591
			1.42812	1.50991		158.03	167.533	159.408	167.567	159.408	169.442		143.07	140.111	141.121	136.899	137.371	138.774		0.00033362	0.000765726	-0.00746021		0.219412	0.276007
			1.40318	1.50618		157.568	166.118	158.67	167.02	158.67	167.02		143.163	139.826	141.021	136.562	137.271	138.437		-0.0033396	-0.00145848	-0.0153209		0.212604	0.251547

## Sheet: P08
Subject:	P08
Number of frames			Lung volume (per frame)			CC lung size (left/right, observer A/B/automatic)							AP lung size (left/right, observer A/B/automatic)							Volume displacement per frame (left/right hemidiaphragm, costal surface)				Diaphragm orientation in sagittal plane (per frame)
17			Vol_Left	Vol_Right		CC_Left_Auto	CC_Right_Auto	CC_Left_ObsA	CC_Right_ObsA	CC_Left_ObsB	CC_Right_ObsB		AP_Left_Auto	AP_Right_Auto	AP_Left_ObsA	AP_Right_ObsA	AP_Left_ObsB	AP_Right_ObsB		VolDisp_DLeft	VolDisp_DRight	VolDisp_Costal		DOrient_mean	DOrient_variance
			2.24622	2.56014		199.03	178.2	196.063	175.214	197.938	177.089		150.697	162.18	152.266	164.789	148.516	161.039		0	0	0		0.108823	0.32113
			2.29223	2.55355		198.099	177.245	194.692	174.224	196.567	176.099		152.397	163.857	152.873	165.253	149.123	161.503		7.75968e-05	-0.00417241	0.0445746		0.119958	0.320947
			2.26932	2.5706		197.826	177.801	194.959	174.739	196.834	176.614		152.137	163.926	152.596	164.649	148.846	160.899		-0.000949841	-0.00046219	-0.0138675		0.119312	0.323569
			2.28331	2.60197		198.431	178.281	195.281	174.573	197.156	176.448		152.107	163.376	152.458	163.984	148.708	160.234		0.000953544	0.00518342	0.0251304		0.120156	0.318069
			2.30825	2.63438		199.604	179.306	195.823	176.63	197.698	176.63		151.984	162.194	152.239	162.964	148.489	159.214		0.00160679	0.00701738	0.0326482		0.123028	0.309814
			2.31849	2.6549		200.843	180.865	196.747	177.452	198.622	179.327		151.198	160.267	149.585	161.277	147.71	157.527		0.00101227	0.00515636	0.00856299		0.128724	0.303787
			2.32173	2.67219		201.673	183.158	199.28	178.505	199.28	180.38		151.516	158.446	149.013	159.827	149.013	156.077		0.00199489	0.0110449	0.00266503		0.134263	0.301349
			2.32749	2.69198		201.618	186.254	197.148	179.443	199.023	181.318		153.954	157.737	149.202	157.575	149.202	155.7		0.00413057	0.0230763	0.0196571		0.136802	0.307677
			2.22276	2.59118		197.986	185.161	195.903	181.323	194.028	183.198		153.15	156.258	147.484	156.402	149.359	154.527		-0.00541235	-0.00479231	-0.112667		0.152819	0.321182
			1.92167	2.27853		188.084	174.713	178.601	164.634	171.101	164.634		145.608	148.653	147.302	153.959	151.052	153.959		-0.0250603	-0.0650036	-0.359797		0.194844	0.32386
			1.66525	1.99184		178.33	163.18	174.612	160.459	172.737	158.584		134.384	144.935	143.431	153.198	150.931	149.448		-0.0286709	-0.0709619	-0.294827		0.230219	0.322896
			1.58674	1.89009		175.124	159.163	172.06	158.833	172.06	158.833		132.556	144.965	143.708	153.735	136.208	149.985		-0.0138206	-0.0257082	-0.0865356		0.235263	0.314673
			1.57291	1.8704		174.471	158.808	172.022	155.661	172.022	157.536		133.855	146.606	141.931	155.004	136.306	151.254		-0.00458191	-0.00291868	-0.0158403		0.229816	0.307571
			1.54424	1.85398		173.453	158.436	171.838	154.576	171.838	156.451		135.364	146.103	139.73	154.832	132.23	151.082		-0.00168393	-0.00113845	-0.0337329		0.228624	0.305658
			1.51787	1.84324		172.532	157.631	171.27	153.294	171.27	155.169		136.541	144.974	139.491	154.036	131.991	150.286		-0.000306481	-9.20646e-06	-0.0295125		0.224619	0.306104
			1.509	1.83911		171.502	155.892	169.792	151.403	169.792	153.278		137.538	144.307	136.007	153.582	132.257	149.832		-0.000732371	-0.000371092	-0.00320952		0.212152	0.307163
			1.49903	1.892		171.986	156.789	170.038	152.27	171.913	154.145		136.581	144.31	135.486	151.869	131.736	149.994		0.00221993	0.00771167	0.00279428		0.185356	0.31957

[truncated: 8 more sheets: P09, P10, C01, C02, C03, C04, C05, C06]
