# Supplementary material for: Quantification of Diaphragm Mechanics in Pompe Disease Using Dynamic 3D MRI
Source: PLoS One. 2016 Jul 8;11(7):e0158912. doi: 10.1371/journal.pone.0158912 (PMC4938606; doi:10.1371/journal.pone.0158912)
Supplement: S1 Data — The archive contains a STL file for every time point of the slow exhalation maneuver for a healthy control and a Pompe patient. The files are in VisCAM/SolidView format and contain the lung meshes including color information which indicates the different lung surface partitions. (ZIP) [file pone.0158912.s005.zip]

Archive with 71 entries (69 files):
- LungMesh_Control/
- LungMesh_Control/Mesh_C06_t01.stl
- LungMesh_Control/Mesh_C06_t10.stl
- LungMesh_Control/Mesh_C06_t11.stl
- LungMesh_Control/Mesh_C06_t12.stl
- LungMesh_Control/Mesh_C06_t13.stl
- LungMesh_Control/Mesh_C06_t14.stl
- LungMesh_Control/Mesh_C06_t15.stl
- LungMesh_Control/Mesh_C06_t16.stl
- LungMesh_Control/Mesh_C06_t17.stl
- LungMesh_Control/Mesh_C06_t18.stl
- LungMesh_Control/Mesh_C06_t19.stl
- LungMesh_Control/Mesh_C06_t02.stl
- LungMesh_Control/Mesh_C06_t20.stl
- LungMesh_Control/Mesh_C06_t21.stl
- LungMesh_Control/Mesh_C06_t22.stl
- LungMesh_Control/Mesh_C06_t23.stl
- LungMesh_Control/Mesh_C06_t24.stl
- LungMesh_Control/Mesh_C06_t25.stl
- LungMesh_Control/Mesh_C06_t26.stl
- LungMesh_Control/Mesh_C06_t27.stl
- LungMesh_Control/Mesh_C06_t28.stl
- LungMesh_Control/Mesh_C06_t29.stl
- LungMesh_Control/Mesh_C06_t03.stl
- LungMesh_Control/Mesh_C06_t30.stl
- LungMesh_Control/Mesh_C06_t31.stl
- LungMesh_Control/Mesh_C06_t32.stl
- LungMesh_Control/Mesh_C06_t33.stl
- LungMesh_Control/Mesh_C06_t34.stl
- LungMesh_Control/Mesh_C06_t35.stl
- LungMesh_Control/Mesh_C06_t36.stl
- LungMesh_Control/Mesh_C06_t37.stl
- LungMesh_Control/Mesh_C06_t38.stl
- LungMesh_Control/Mesh_C06_t04.stl
- LungMesh_Control/Mesh_C06_t05.stl
- LungMesh_Control/Mesh_C06_t06.stl
- LungMesh_Control/Mesh_C06_t07.stl
- LungMesh_Control/Mesh_C06_t08.stl
- LungMesh_Control/Mesh_C06_t09.stl
- LungMesh_Patient/
- LungMesh_Patient/Mesh_P03_t01.stl
- LungMesh_Patient/Mesh_P03_t10.stl
- LungMesh_Patient/Mesh_P03_t11.stl
- LungMesh_Patient/Mesh_P03_t12.stl
- LungMesh_Patient/Mesh_P03_t13.stl
- LungMesh_Patient/Mesh_P03_t14.stl
- LungMesh_Patient/Mesh_P03_t15.stl
- LungMesh_Patient/Mesh_P03_t16.stl
- LungMesh_Patient/Mesh_P03_t17.stl
- LungMesh_Patient/Mesh_P03_t18.stl
- LungMesh_Patient/Mesh_P03_t19.stl
- LungMesh_Patient/Mesh_P03_t02.stl
- LungMesh_Patient/Mesh_P03_t20.stl
- LungMesh_Patient/Mesh_P03_t21.stl
- LungMesh_Patient/Mesh_P03_t22.stl
- LungMesh_Patient/Mesh_P03_t23.stl
- LungMesh_Patient/Mesh_P03_t24.stl
- LungMesh_Patient/Mesh_P03_t25.stl
- LungMesh_Patient/Mesh_P03_t26.stl
- LungMesh_Patient/Mesh_P03_t27.stl
- LungMesh_Patient/Mesh_P03_t28.stl
- LungMesh_Patient/Mesh_P03_t29.stl
- LungMesh_Patient/Mesh_P03_t03.stl
- LungMesh_Patient/Mesh_P03_t30.stl
- LungMesh_Patient/Mesh_P03_t31.stl
- LungMesh_Patient/Mesh_P03_t04.stl
- LungMesh_Patient/Mesh_P03_t05.stl
- LungMesh_Patient/Mesh_P03_t06.stl
- LungMesh_Patient/Mesh_P03_t07.stl
- LungMesh_Patient/Mesh_P03_t08.stl
- LungMesh_Patient/Mesh_P03_t09.stl
