# Supplementary material for: Quantification of Diaphragm Mechanics in Pompe Disease Using Dynamic 3D MRI
Source: PLoS One. 2016 Jul 8;11(7):e0158912. doi: 10.1371/journal.pone.0158912 (PMC4938606; doi:10.1371/journal.pone.0158912)
Supplement: S1 File — The archive contains the parameter files used to estimate the forward and inverse transformations. Both files are based on the parameter files which where introduced by Metz et al. [42] and published on http://elastix.bigr.nl/wiki/index.php/Par0012. (ZIP) [file pone.0158912.s009.zip]

Archive with 2 entries (2 files):
- par000.forward.txt
- par001.inverse.txt
