# Supplementary material for: Quantification of Diaphragm Mechanics in Pompe Disease Using Dynamic 3D MRI
Source: PLoS One. 2016 Jul 8;11(7):e0158912. doi: 10.1371/journal.pone.0158912 (PMC4938606; doi:10.1371/journal.pone.0158912)
Supplement: S1 File — The archive contains the parameter files used to estimate the forward and inverse transformations. Both files are based on the parameter files which where introduced by Metz et al. [42] and published on http://elastix.bigr.nl/wiki/index.php/Par0012. (ZIP) [file pone.0158912.s009.zip › par001.inverse.txt]

// from paramfiles p0012/ct-lungs/proposed/spacing1-noncyclic/par001.inverse.txt retrieved from http://elastix.bigr.nl/wiki/index.php/Par0012
// Differences to p0012:
// added: (UseDirectionCosines "true")
// added: (ASGDParameterEstimationMethod "DisplacementDistribution")
// changed to: (FinalGridSpacingInPhysicalUnits 16.0 16.0 16.0 1.0)
// changed to: (ImageSampler "Random")

// *********************
// * ImageTypes
// *********************
(FixedInternalImagePixelType "short")
(FixedImageDimension 4)
(MovingInternalImagePixelType "short")
(MovingImageDimension 4)
(UseDirectionCosines "true")

// *********************
// * Components
// *********************
(Registration "MultiResolutionRegistration" )
(FixedImagePyramid "FixedSmoothingImagePyramid")
(MovingImagePyramid "MovingSmoothingImagePyramid")
(Interpolator "ReducedDimensionBSplineInterpolator")
(BSplineInterpolationOrder 1)
(Metric "DisplacementMagnitudePenalty")
(Optimizer "AdaptiveStochasticGradientDescent")
(ResampleInterpolator "FinalLinearInterpolator")
(Resampler "DefaultResampler")
(Transform "BSplineTransform")

(BSplineTransformSplineOrder 2)
(UseCyclicTransform "false")

// *********************
// * Metric settings
// *********************
(MovingImageDerivativeScales 1.0 1.0 1.0 0.0)
(SampleLastDimensionRandomly "true")
(NumSamplesLastDimension 5)

// *********************
// * Optimizer settings
// *********************
(NumberOfSamplesForExactGradient 20000)
(NumberOfResolutions 4)
(FinalGridSpacingInPhysicalUnits 16.0 16.0 16.0 1.0)
(GridSpacingSchedule 8.0 8.0 8.0 1.0 4.0 4.0 4.0 1.0 2.0 2.0 2.0 1.0 1.0 1.0 1.0 1.0)
(MaximumNumberOfIterations 2000 2000 2000 2000)
(SP_A 20.0)
(SigmoidInitialTime 1.0)
(AutomaticParameterEstimation "true")
(ASGDParameterEstimationMethod "DisplacementDistribution")

// *********************
// * Mask settings
// *********************
(ErodeMask "false")
(ErodeFixedMask "false")

// *********************
// * Transform settings
// *********************
(HowToCombineTransforms "Compose" )

// *********************
// * Pyramid settings
// *********************
(FixedImagePyramidSchedule 0 0 0 0 0 0 0 0 0 0 0 0 0 0 0 0)
(MovingImagePyramidSchedule 8 8 8 0 4 4 4 0 2 2 2 0 1 1 1 0)

// *********************
// * Sampler parameters
// *********************
// The variance metric is allowed to get random samples, the penalty term isn't,
// because of the langrage multipliers, which should correspond to the same
// sample locations in every iteration
(ImageSampler "Random") //or RandomSparseMask
(NumberOfSpatialSamples 2000)
(CheckNumberOfSamples "false")
(NewSamplesEveryIteration "true")
(UseRandomSampleRegion "false")
(MaximumNumberOfSamplingAttempts 50)

// *********************
// * Output settings
// *********************
(WriteTransformParametersEachIteration "false" )
(WriteTransformParametersEachResolution "false" )
(WriteResultImage "false" )
(CompressResultImage "false" )
(WriteResultImageAfterEachResolution "false")
(ShowExactMetricValue "false" )
(DefaultPixelValue 0)
